# Supplementary material for: Development and Validation of Serotype-Specific Blocking ELISA for the Detection of Anti-FMDV O/A/Asia1/SAT2 Antibodies
Source: Viruses. 2024 Sep 10;16(9):1438. doi: 10.3390/v16091438 (PMC11437413; doi:10.3390/v16091438)
Supplement: Supplementary file 1 [file viruses-16-01438-s001.zip]

Archive with 1 entries (1 files):
- viruses-3176254-supplementary.pdf
